# Supplementary material for: Genome-Wide Identification and Expression Analysis of Catalase Gene Families in Triticeae
Source: Plants (Basel). 2023 Dec 19;13(1):11. doi: 10.3390/plants13010011 (PMC10781083; doi:10.3390/plants13010011)
Supplement: Supplementary file 1 [file plants-13-00011-s001.zip]

Archive with 1 entries (1 files):
- plants-2696807-supplementary.pdf
